# Supplementary material for: Protocols of Investigation of Neonatal Cholestasis—A Critical Appraisal
Source: Healthcare (Basel). 2022 Oct 12;10(10):2012. doi: 10.3390/healthcare10102012 (PMC9602084; doi:10.3390/healthcare10102012)
Supplement: Supplementary file 1 [file healthcare-10-02012-s001.zip]

Archive with 1 entries (1 files):
- healthcare-1913793-supplementary.pdf
